# Supplementary material for: Prodrug Strategies for the Development of β-l-5-((E)-2-Bromovinyl)-1-((2S,4S)-2-(hydroxymethyl)-1,3-(dioxolane-4-yl))uracil (l-BHDU) against Varicella Zoster Virus (VZV)
Source: J Med Chem. 2023 May 4;66(10):7038–53. doi: 10.1021/acs.jmedchem.3c00545 (PMC10226046; doi:10.1021/acs.jmedchem.3c00545)
Supplement: Supplementary file 2 — jm3c00545_si_002.csv [file jm3c00545_si_002.csv]

SMILES Document
Compound Number	SMILE	EC50 (�M)	SI (CC50/EC50)
1	Br/C=C/C1=CN([C@H]2O[C@@H](CO)OC2)C(NC1=O)=O	0.0258	>3878
2	Br/C=C/C1=CN([C@H]2O[C@@H](COC(CNC(OC(C)(C)C)=O)=O)OC2)C(NC1=O)=O	-	-
3	Br/C=C/C1=CN([C@H]2O[C@@H](COC([C@@H](C)NC(OC(C)(C)C)=O)=O)OC2)C(NC1=O)=O	-	-
4	Br/C=C/C1=CN([C@H]2O[C@@H](COC([C@@H](CC3=CC=CC=C3)NC(OC(C)(C)C)=O)=O)OC2)C(NC1=O)=O	-	-
5	Br/C=C/C1=CN([C@H]2O[C@@H](COC([C@@H](C(C)C)NC(OC(C)(C)C)=O)=O)OC2)C(NC1=O)=O	-	-
6	Br/C=C/C1=CN([C@H]2O[C@@H](COC([C@H](C(C)C)NC(OC(C)(C)C)=O)=O)OC2)C(NC1=O)=O	-	-
7	Br/C=C/C1=CN([C@H]2O[C@@H](COC([C@H](CC3=CNC4=C3C=CC=C4)NC(OC(C)(C)C)=O)=O)OC2)C(NC1=O)=O	-	-
8	Br/C=C/C1=CN([C@H]2O[C@@H](COC([C@H](CC(C)C)NC(OC(C)(C)C)=O)=O)OC2)C(NC1=O)=O	-	-
9	Br/C=C/C1=CN([C@H]2O[C@@H](COC([C@H]([C@@H](C)CC)NC(OC(C)(C)C)=O)=O)OC2)C(NC1=O)=O	-	-
10	Br/C=C/C1=CN([C@H]2O[C@@H](COC([C@H]3N(C(OC(C)(C)C)=O)CCC3)=O)OC2)C(NC1=O)=O	-	-
11	Br/C=C/C1=CN([C@H]2O[C@@H](COC([C@@H](NC(OC(C)(C)C)=O)CCC(N)=O)=O)OC2)C(NC1=O)=O	-	-
12	Br/C=C/C1=CN([C@H]2O[C@@H](COC(C(C)(C)NC(OC(C)(C)C)=O)=O)OC2)C(NC1=O)=O	-	-
13	Br/C=C/C1=CN([C@H]2O[C@@H](COC([C@@H](NC(OC(C)(C)C)=O)CCCCNC(OC(C)(C)C)=O)=O)OC2)C(NC1=O)=O	-	-
14	Br/C=C/C1=CN([C@H]2O[C@@H](COC(CN)=O)OC2)C(NC1=O)=O.Cl	0.0469	>2132
15	Br/C=C/C1=CN([C@H]2O[C@@H](COC([C@@H](C)N)=O)OC2)C(NC1=O)=O.Cl	0.0338	>2959
16	Br/C=C/C1=CN([C@H]2O[C@@H](COC([C@@H](CC3=CC=CC=C3)N)=O)OC2)C(NC1=O)=O.Cl	0.0287	>3484
17	Br/C=C/C1=CN([C@H]2O[C@@H](COC([C@@H](C(C)C)N)=O)OC2)C(NC1=O)=O.Cl	0.0301	>3322
18	Br/C=C/C1=CN([C@H]2O[C@@H](COC([C@H](C(C)C)N)=O)OC2)C(NC1=O)=O.Cl	0.141	>709
19	Br/C=C/C1=CN([C@H]2O[C@@H](COC([C@H](CC3=CNC4=C3C=CC=C4)N)=O)OC2)C(NC1=O)=O.Cl	0.0645	>1550
20	Br/C=C/C1=CN([C@H]2O[C@@H](COC([C@H](CC(C)C)N)=O)OC2)C(NC1=O)=O.Cl	0.0414	>2415
21	Br/C=C/C1=CN([C@H]2O[C@@H](COC([C@H]([C@@H](C)CC)N)=O)OC2)C(NC1=O)=O.Cl	0.0658	>1520
22	Br/C=C/C1=CN([C@H]2O[C@@H](COC([C@H]3NCCC3)=O)OC2)C(NC1=O)=O.Cl	0.0517	>1934
23	Br/C=C/C1=CN([C@H]2O[C@@H](COC([C@@H](N)CCC(N)=O)=O)OC2)C(NC1=O)=O.Cl	0.126	>794
24	Br/C=C/C1=CN([C@H]2O[C@@H](COC(C(C)(C)N)=O)OC2)C(NC1=O)=O.Cl	0.0385	>2597
27	Br/C=C/C1=CN([C@H]2O[C@@H](COC([C@@H](N)CCCCN)=O)OC2)C(NC1=O)=O.Cl	0.0403	>2481
26	Br/C=C/C1=CN([C@H]2O[C@@H](COC([C@@H](N)CC3=CC=C(O)C=C3)=O)OC2)C(NC1=O)=O.Cl	0.121	>826
27	OC1=CC=C(C[C@H](NC(OC(C)(C)C)=O)C(O)=O)C=C1	-	-
28	OC([C@@H](NC(OC(C)(C)C)=O)CC1=CC=C(O[Si](C)(C)C(C)(C)C)C=C1)=O	-	-
29	Br/C=C/C1=CN([C@H]2O[C@@H](COC([C@H](CC3=CC=C(O[Si](C)(C)C(C)(C)C)C=C3)NC(OC(C)(C)C)=O)=O)OC2)C(NC1=O)=O	-	-
30	Br/C=C/C1=CN([C@H]2O[C@@H](COC([C@H](CC3=CC=C(O)C=C3)NC(OC(C)(C)C)=O)=O)OC2)C(NC1=O)=O	-	-
31	O=P(N[C@H](C)C(OC(C)C)=O)(Cl)OC1=CC=CC=C1	-	-
32	O=P(N[C@H](CC1=CC=CC=C1)C(OC(C)C)=O)(Cl)OC2=CC=CC=C2	-	-
33	O=C(C(/C=C/Br)=CN1[C@H]2O[C@@H](COP(OC3=CC=CC=C3)(N[C@H](C)C(OC(C)C)=O)=O)OC2)NC1=O	1.689	>206
34	O=C(C(/C=C/Br)=CN1[C@H]2O[C@@H](COP(OC3=CC=CC=C3)(N[C@H](CC4=CC=CC=C4)C(OC(C)C)=O)=O)OC2)NC1=O	1.53	61
35	O=P(Cl)(Cl)OC1=C(Cl)C=CC=C1	-	-
36	Br/C=C/C1=CN([C@H]2O[C@@H](COP(OC3=CC=CC=C3Cl)(OCCOCCCCCCCCCCCCCCCCCC)=O)OC2)C(NC1=O)=O	-	-
37	Br/C=C/C1=CN([C@H]2O[C@@H](COP(OC3=CC=CC=C3Cl)(OCCCOCCCCCCCCCCCCCCCC)=O)OC2)C(NC1=O)=O	-	-
38	Br/C=C/C1=CN([C@H]2O[C@@H](COP(O)(OCCOCCCCCCCCCCCCCCCCCC)=O)OC2)C(NC1=O)=O	0.1	339
39	Br/C=C/C1=CN([C@H]2O[C@@H](COP(O)(OCCCOCCCCCCCCCCCCCCCC)=O)OC2)C(NC1=O)=O	0.526	35
40	O=P(OCOC(C(C)(C)C)=O)(OCOC(C(C)(C)C)=O)Cl	-	-
41	O=C(C(/C=C/Br)=CN1[C@H]2O[C@@H](COP(OCOC(C(C)(C)C)=O)(OCOC(C(C)(C)C)=O)=O)OC2)NC1=O	0.0356	>2809
42	O=P(OCC1=CC=CC=C1)(O)OCC2=CC=CC=C2	--	--
43	O=P(OCC1=CC=CC=C1)(OCOC(OC(C)C)=O)OCC2=CC=CC=C2	--	--
44	O=P(OCOC(OC(C)C)=O)(O)OCC1=CC=CC=C1	--	--
45	O=P(OCOC(OC(C)C)=O)(OCOC(OC(C)C)=O)OCC1=CC=CC=C1	--	--
46	OP(OCOC(OC(C)C)=O)(OCOC(OC(C)C)=O)=O	--	--
47	O=C(C(/C=C/Br)=CN1[C@H]2O[C@@H](COP(OCOC(OC(C)C)=O)(OCOC(OC(C)C)=O)=O)OC2)NC1=O	0.0343	>2915
